# Supplementary material for: Passive Sensing for Mental Health Monitoring Using Machine Learning With Wearables and Smartphones: Scoping Review
Source: J Med Internet Res. 2025 Aug 14;27:e77066. doi: 10.2196/77066 (PMC12395114; doi:10.2196/77066)
Supplement: Multimedia Appendix 4 [file jmir_v27i1e77066_app4.xlsx]

## Sheet: Sheet1
Title	References	DOI	Research Objective	Feature Importance	Feature Selection	Machine Learning Methods	Model Validation Methods	Model Evaluation Metrics	Data Imbalance	Feature Extraction	Handling Missing Values
Predicting Early Warning Signs of Psychotic Relapse From Passive Sensing Data: An Approach Using Encoder-Decoder Neural Networks	Adler DA, Ben-Zeev D, Tseng VWS, Kane JM, Brian R, Campbell AT, Hauser M, Scherer EA, Choudhury T: Predicting Early Warning Signs of Psychotic Relapse From Passive Sensing Data: An Approach Using Encoder-Decoder Neural Networks. JMIR mHealth	10.2196/19962	Use passive sensing data from smartphones to develop a model that predicts schizophrenia relapse.	Cohen's d effect size	NA	FNN AD、GRU Seq2Seq、LOF	Monte Carlo cross-validation	Sensitivity、Specificity、 True Positive Rate、False Positive Rate	NA	Deep Learning	Imputation
Exploring Digital Biomarkers of Illness Activity in Mood Episodes: Hypotheses Generating and Model Development Study	Anmella G, Corponi F, Li BM, Mas A, Sanabra M, Pacchiarotti I, Valentí M, Grande I, Benabarre A, Giménez-Palomo A et al: Exploring Digital Biomarkers of Illness Activity in Mood Episodes: Hypotheses Generating and Model Development Study. JMIR mHealth uHealth 2023, 11:e45405.http://doi.org/10.2196/45405.	10.2196/45405	Explore whether physiological data from wearable devices can predict the severity and polarity of acute mood episodes in bipolar disorder and major depressive disorder, and use these biomarkers to forecast treatment response.	Permutation Feature Importance	NA	BiLSTM	Leave-One-Out Cross-Validation	Accuracy、F1-Score、Precision、Recall、AUR	NA	Deep Learning	Deletion
Predicting Social Anxiety From Global Positioning System Traces of College Students: Feasibility Study	Boukhechba M, Chow P, Fua K, Teachman BA, Barnes LE: Predicting Social Anxiety From Global Positioning System Traces of College Students: Feasibility Study. JMIR Ment Health 2018, 5(3).http://doi.org/10.2196/10101.	10.2196/10101	Investigate how to predict social anxiety among university students using GPS data. By analyzing students’ movement patterns on campus, the study aims to build a predictive model to assess social anxiety levels based on GPS data.	NA	NA	Multilayer Perceptron	Leave-One-Out Cross-Validation、10-fold cross-validation	Accuracy、 F1-Score、 RMSE	NA	NA	Deletion
Detecting Depression and Predicting its Onset Using Longitudinal Symptoms Captured by Passive Sensing: A Machine Learning Approach With Robust Feature Selection	Chikersal P, Doryab A, Tumminia M, Villalba DK, Dutcher JM, Liu X, Cohen S, Creswell KG, Mankoff J, Creswell JD et al: Detecting Depression and Predicting its Onset Using Longitudinal Symptoms Captured by Passive Sensing: A Machine Learning Approach With Robust Feature Selection. ACM Trans Comput-Hum Interact 2021, 28(1):Article 3.http://doi.org/10.1145/3422821.	10.1145/3422821	Use passive sensing technology to collect longitudinal behavioral data from smartphones and fitness trackers, applying machine learning methods to detect depressive symptoms in university students and predict their progression.	Feature Ablation	Randomized Logistic Regression	Logistic Regression、Gradient Boosting Classifier、 KNN、Lasso Regression	Leave-One-Out Cross-Validation	Accuracy、F1-Score	NA	Time Domain 、Frequency Domain	Deletion、Imputation
Multiclassification of the symptom severity of social anxiety disorder using digital phenotypes and feature representation learning	Choi H, Cho Y, Min C, Kim K, Kim E, Lee S, Kim JJ: Multiclassification of the symptom severity of social anxiety disorder using digital phenotypes and feature representation learning. Digit Health 2024, 10.http://doi.org/10.1177/20552076241256730.	10.1177/20552076241256730	Explore the feasibility of using “digital phenotypes” (behavioral and physiological data) from smartphones and wearable devices to predict varying levels of symptom severity in patients with social anxiety disorder (SAD).	Integrated Gradients	NA	Autoencoder、Random forest	5‑fold cross‑validation	Accuracy、F1-Score、Recall、 Precision、 Specificity	NA	Deep Learning	KNN imputation
Two-Dimensional Convolutional Neural Network for Depression Episodes Detection in Real Time Using Motor Activity Time Series of Depresjon Dataset	Espino-Salinas CH, Galván-Tejada CE, Luna-García H, Gamboa-Rosales H, Celaya-Padilla JM, Zanella-Calzada LA, Tejada JIG: Two-Dimensional Convolutional Neural Network for Depression Episodes Detection in Real Time Using Motor Activity Time Series of Depresjon Dataset. Bioengineering-Basel 2022, 9(9).http://doi.org/10.3390/bioengineering9090458	10.3390/bioengineering9090458	Use a two-dimensional convolutional neural network (CNN) model to detect depressive episodes in patients with depression in real time, based on time-series physical activity data collected from the Depresjon dataset.	NA	NA	2D-CNN、DNN	3-Fold Cross-Validation	Accuracy、Sensitivity、Specificity、Area Under the Curve、F1-score	ADASYN	Deep Learning	NA
Smartphone-based recognition of states and state changes in bipolar disorder patients	Grünerbl A, Muaremi A, Osmani V, Bahle G, Öhler S, Tröster G, Mayora O, Haring C, Lukowicz P: Smartphone-based recognition of states and state changes in bipolar disorder patients. IEEE J Biomed Health Inform 2015, 19(1 C7 - 6866115):140-148.http://doi.org/10.1109/JBHI.2014.2343154.	10.1109/JBHI.2014.2343154	Identify depressive and manic states in patients with bipolar disorder using smartphone sensors, and detect transitions between these states.	NA	Filter-based feature selection	Naïve Bayes 、k-NN、Decision Tree、Conjunctive Rule Learner	Train–Test	Precision、 Recall	NA	Time Domain	NA
Predicting and Monitoring Symptoms in Patients Diagnosed With Depression Using Smartphone Data: Observational Study	Ikäheimonen A, Luong N, Baryshnikov I, Darst R, Heikkilä R, Holmen J, Martikkala A, Riihimäki K, Saleva O, Isometsä E et al: Predicting and Monitoring Symptoms in Patients Diagnosed With Depression Using Smartphone Data: Observational Study. J Med Internet Res 2024, 26.http://doi.org/10.2196/56874.	10.2196/56874	Explore detecting and monitoring symptoms of patients with depression using behavioral data collected from smartphones.	SHAP	Filter-based feature selection	K-NN、SVM、XGBoost	5‑fold cross‑validation、Train–Test、Bootstrapping Validation	Accuracy、Precision、Recall、F1-Score	SMOTE	NA	Median imputation、Deletion
Digital biomarkers of anxiety disorder symptom changes: Personalized deep learning models using smartphone sensors accurately predict anxiety symptoms from ecological momentary assessments	Jacobson NC, Bhattacharya S: Digital biomarkers of anxiety disorder symptom changes: Personalized deep learning models using smartphone sensors accurately predict anxiety symptoms from ecological momentary assessments. Behav Res Ther 2022, 149.http://doi.org/10.1016/j.brat.2021.104013.	10.1016/j.brat.2021.104013	Employ personalized deep learning models based on smartphone sensor data to predict future anxiety symptoms.	SHAP	NA	LSTM	Sliding Window Cross-Validation	Robust R-squared	NA	Deep Learning	Multiple imputation
Passive Sensing of Prediction of Moment-To-Moment Depressed Mood among Undergraduates with Clinical Levels of Depression Sample Using Smartphones	Jacobson NC, Chung YJ: Passive Sensing of Prediction of Moment-To-Moment Depressed Mood among Undergraduates with Clinical Levels of Depression Sample Using Smartphones. Sensors 2020, 20(12).http://doi.org/10.3390/s20123572.	10.3390/s20123572	Use smartphone sensor data to predict momentary mood fluctuations in undergraduates with clinical depressive symptoms.	NA	NA	XGBoost、Random forest	Sliding Window Cross-Validation	Pearson Correlation Coefficient	NA	NA	Multiple imputation
Digital phenotyping of generalized anxiety disorder: using artificial intelligence to accurately predict symptom severity using wearable sensors in daily life	Jacobson NC, Feng B: Digital phenotyping of generalized anxiety disorder: using artificial intelligence to accurately predict symptom severity using wearable sensors in daily life. Transl Psychiatr 2022, 12(1).http://doi.org/10.1038/s41398-022-02038-1.	10.1038/s41398-022-02038-1	Use wearable sensor data to predict the severity of symptoms in individuals with generalized anxiety disorder (GAD).	NA	NA	XGBoost	4-Fold Cross-Validation	Area Under the Curve、Sensitivity、Specificity、Brier Skill Score	NA	Time Domain 、Frequency Domain	NA
Deep learning paired with wearable passive sensing data predicts deterioration in anxiety disorder symptoms across 17-18 years	Jacobson NC, Lekkas D, Huang R, Thomas N: Deep learning paired with wearable passive sensing data predicts deterioration in anxiety disorder symptoms across 17-18 years. J Affect Disord 2021, 282:104-111.http://doi.org/10.1016/j.jad.2020.12.086.	10.1016/j.jad.2020.12.086	Employ deep learning models and wearable sensor data to predict the long-term deterioration of anxiety symptoms.	NA	Deep Autoencoder	Neural network model、Spline、 Ridge regression、Random forest、GLM、Gaussian process、XGBoost、KNN、SVM、Ensemble Model	4-Fold Cross-Validation	Area Under the Curve、Sensitivity、Specificity、Accuracy	NA	Time Domain 、Frequency Domain、Deep Learning	NA
Digital Biomarkers of Social Anxiety Severity: Digital Phenotyping Using Passive Smartphone Sensors	Jacobson NC, Summers B, Wilhelm S: Digital Biomarkers of Social Anxiety Severity: Digital Phenotyping Using Passive Smartphone Sensors. J Med Internet Res 2020, 22(5):e16875.http://doi.org/10.2196/16875.	10.2196/16875	Predict the severity of social anxiety disorder using passive sensor data.	XGBoost	XGBoost	XGBoost	Leave-One-Out Cross-Validation	Pearson Correlation Coefficient	NA	Time Domain 、Frequency Domain	Multiple imputation
Prediction of Diagnosis and Treatment Response in Adolescents With Depression by Using a Smartphone App and Deep Learning Approaches: Usability Study	Kim JS, Wang B, Kim M, Lee J, Kim H, Roh D, Lee KH, Hong SB, Lim JS, Kim JW et al: Prediction of Diagnosis and Treatment Response in Adolescents With Depression by Using a Smartphone App and Deep Learning Approaches: Usability Study. JMIR Form Res 2023, 7.http://doi.org/10.2196/45991.	10.2196/45991	Use deep learning algorithms combined with passive data collected via smartphone apps (e.g., social interactions, mobility distance, call and text counts) to predict diagnosis and treatment response in adolescent depression.	Deep Learning	Neural Network with Weighted Fuzzy Membership Functions	DNN、SVM	3-Fold Cross-Validation	Accuracy	NA	Deep Learning	NA
Depress-DCNF: A deep convolutional neuro-fuzzy model for detection of depression episodes using IoMT	Kumar A, Sangwan SR, Arora A, Menon VG: Depress-DCNF: A deep convolutional neuro-fuzzy model for detection of depression episodes using IoMT. Appl Soft Comput 2022, 122.http://doi.org/10.1016/j.asoc.2022.108863.	10.1016/j.asoc.2022.108863	Propose a neuro-symbolic model, Depress-DCNF, combining convolutional neural networks (CNN) and adaptive neuro-fuzzy inference systems (ANFIS) to detect depressive episodes based on motion data from Internet of Medical Things (IoMT) devices.	NA	Information Gain	CNN、LSTM、Ensemble Model	Train-Test	Accuracy、Mean Absolute Error	NA	Deep Learning	NA
Digital phenotyping in bipolar disorder: Using longitudinal Fitbit data and personalized machine learning to predict mood symptomatology	Lipschitz JM, Lin S, Saghafian S, Pike CK, Burdick KE: Digital phenotyping in bipolar disorder: Using longitudinal Fitbit data and personalized machine learning to predict mood symptomatology. Acta Psychiatr Scand 2025, 151(3):434-447.http://doi.org/10.1111/acps.13765.	10.1111/acps.13765	Study how to use longitudinal data from Fitbit wearable devices with personalized machine learning models to predict mood symptoms in bipolar disorder (BD).	Binary Mixed Model (BiMM) Forest	NA	Ensemble Model、Logistic Regression、Regularized Logistic Regression、SVM、XGBoost、Random Forest、Regularized Random Forest	Train-Test	ROC-Area Under the Curve、Accuracy、Sensitivity、Specificity	NA	NA	Random Forest Imputation
Unobtrusive monitoring of behavior and movement patterns to detect clinical depression severity level via smartphone	Masud MT, Mamun MA, Thapa K, Lee DH, Griffiths MD, Yang SH: Unobtrusive monitoring of behavior and movement patterns to detect clinical depression severity level via smartphone. J Biomed Inform 2020, 103.http://doi.org/10.1016/j.jbi.2019.103371.	10.1016/j.jbi.2019.103371	Aim to monitor individuals’ behavior and movement patterns via smartphone sensors to assess the severity of clinical depression.	NA	Wrapper 特征选择方法（结合遗传算法）	SVM、KNN、ANN	Leave-One-Out Cross-Validation	Sensitivity、Specificity、F1-score、Accuracy、Receiver Operating Characteristic Curve	Under-sampling	Time Domain	NA
Advancing ADHD diagnosis: using machine learning for unveiling ADHD patterns through dimensionality reduction on IoM+C19T actigraphy signals	Misgar MM, Bhatia MPS: Advancing ADHD diagnosis: using machine learning for unveiling ADHD patterns through dimensionality reduction on IoMT actigraphy signals. International Journal of Information Technology (Singapore) 2024.http://doi.org/10.1007/s41870-024-01895-x.	10.1007/s41870-024-01895-x	Use machine learning and activity signals from IoMT devices, combined with dimensionality reduction techniques, to reveal diagnostic patterns of attention deficit hyperactivity disorder (ADHD).	NA	NA	Medium Tree、Efcient Logistic Regression、Gaussian Naïve Bayes、Quadratic SVM、Cubic SVM、Fine kNN、Ensemble Boosting、Ensemble bagging、Medium NN 、Kernel SVM	10-fold cross-validation	Accuracy、Sensitivity、Specificity、Accuracy、Area Under the Curve 、 F1-score	NA	Time Domain	Mean Imputation
Hopping-mean: an augmentation method for motor activity data towards real-time depression diagnosis using machine learning	Misgar MM, Bhatia MPS: Hopping-mean: an augmentation method for motor activity data towards real-time depression diagnosis using machine learning. Multimed Tools Appl 2024.http://doi.org/10.1007/s11042-024-19631-9.	10.1007/s11042-024-19631-9	Propose a data augmentation method based on physical activity data to improve the timeliness and accuracy of depression diagnosis, integrating machine learning for real-time prediction.	NA	NA	Random Forest、SVM、XGBoost、KNN、Naive Bayes、Decision Tree、Logistic Regression	5‑fold cross‑validation、10-fold cross-validation	Accuracy、Sensitivity、Specificity 、F1-score	NA	UMAP	Imputation
Utilizing deep convolutional neural architecture with attention mechanism for objective diagnosis of schizophrenia using wearable IoMT devices	Misgar MM, Bhatia M: Utilizing deep convolutional neural architecture with attention mechanism for objective diagnosis of schizophrenia using wearable IoMT devices. Multimed Tools Appl 2023.http://doi.org/10.1007/s11042-023-17119-6.	10.1007/s11042-023-17119-6	Propose an innovative method based on deep convolutional neural networks (CNN) and attention mechanisms for objective diagnosis of schizophrenia via wearable IoMT devices.	NA	NA	Genetic Algorithm、Random Forest、Deep Learning Models	Train-Test	Accuracy、Sensitivity、Specificity 、 F1-score	SMOTE	Deep Learning	Imputation
Predicting Depression in Adolescents Using Mobile and Wearable Sensors: Multimodal Machine Learning-Based Exploratory Study	Mullick T, Radovic A, Shaaban S, Doryab A: Predicting Depression in Adolescents Using Mobile and Wearable Sensors: Multimodal Machine Learning-Based Exploratory Study. JMIR Form Res 2022, 6(6).http://doi.org/10.2196/35807.	10.2196/35807	Use passive data collected by mobile and wearable sensors, applying machine learning methods to predict depressive symptoms and their changes in adolescents.	Mean Decrease Impurity	Filter-based Feature Selection	LASSO、Elastic Net、Random Forest、AdaBoost、 Extra Trees、Gradient Boosting、XGBoost	Leave One Participant Out (LOPO)、Leave Week X Out (LWXO)、Accumulated Weeks、Leave One Week One User Instance Out (LOWOU)	Mean Absolute Error、Mean Squared Error、Mean Squared Error、Mean Absolute Percentage Error	NA	NA	KNN imputation
Monitoring Changes in Depression Severity Using Wearable and Mobile Sensors	Pedrelli P, Fedor S, Ghandeharioun A, Howe E, Ionescu DF, Bhathena D, Fisher LB, Cusin C, Nyer M, Yeung A et al: Monitoring Changes in Depression Severity Using Wearable and Mobile Sensors. Front Psychiatry 2020, 11 C7 - 584711.http://doi.org/10.3389/fpsyt.2020.584711.	10.3389/fpsyt.2020.584711	Assess the severity of depressive symptoms using behavioral and physiological features collected from wristbands and smartphone sensors.	Boruta Algorithm	PCA	AdaBoost、Random Forest、Average Ensemble	10-fold cross-validation	Root Mean Squared Error、Mean Absolute Error、Pearson Correlation Coefficient	NA	NA	NA
Detecting major depressive disorder presence using passively-collected wearable movement data in a nationally-representative sample	Price GD, Heinz MV, Collins AC, Jacobson NC: Detecting major depressive disorder presence using passively-collected wearable movement data in a nationally-representative sample. Psychiatry Res 2024, 332.http://doi.org/10.1016/j.psychres.2023.115693.	10.1016/j.psychres.2023.115693	Explore detecting major depressive disorder (MDD) using wrist-worn activity tracker data combined with machine learning.	SHAP	NA	Logistic Regression、Ensemble Model、LSTM、AlexNet	10-fold cross-validation	Area Under the Curve、Sensitivity、Specificity	Stratified sampling	Deep Learning	NA
An unsupervised machine learning approach using passive movement data to understand depression and schizophrenia	Price GD, Heinz MV, Zhao D, Nemesure M, Ruan F, Jacobson NC: An unsupervised machine learning approach using passive movement data to understand depression and schizophrenia. J Affect Disord 2022, 316:132-139.http://doi.org/10.1016/j.jad.2022.08.013.	10.1016/j.jad.2022.08.013	Explore distinguishing depression, schizophrenia, and healthy controls using actigraphy data via unsupervised machine learning methods.	SHAP	NA	UMAP、SHAP	NA	NA	NA	Deep Learning	NA
Classification of Depressive and Schizophrenic Episodes Using Night-Time Motor Activity Signal	Rodríguez-Ruiz JG, Galván-Tejada CE, Luna-García H, Gamboa-Rosales H, Celaya-Padilla JM, Arceo-Olague JG, Tejada JIG: Classification of Depressive and Schizophrenic Episodes Using Night-Time Motor Activity Signal. Healthcare 2022, 10(7).http://doi.org/10.3390/healthcare10071256.	10.3390/healthcare10071256	Classify depressive and schizophrenic episodes using nighttime physical activity signals.	Random Forest	RFE-CV、Random Forest	RFC	5‑fold cross‑validation	Accuracy、Recall、Precision、F1-score、Matthews Correlation Coefficient	NA	Time Domain	NA
Posttraumatic stress disorder hyperarousal event detection using smartwatch physiological and activity data	Sadeghi M, McDonald AD, Sasangohar F: Posttraumatic stress disorder hyperarousal event detection using smartwatch physiological and activity data. PLoS One 2022, 17(5).http://doi.org/10.1371/journal.pone.0267749.	10.1371/journal.pone.0267749	Develop a method using heart rate and body acceleration data to detect high-arousal events in patients with post-traumatic stress disorder (PTSD).	SHAP	NA	Random Forest、XGBoost、 Logistic Regression、SVM	5x2 Cross-Validation	Accuracy、Area Under the Curve	Oversampling	Time Domain	Kalman filter imputation
Predictive Modeling of Mental Illness Onset Using Wearable Devices and Medical Examination Data: Machine Learning Approach	Saito T, Suzuki H, Kishi A: Predictive Modeling of Mental Illness Onset Using Wearable Devices and Medical Examination Data: Machine Learning Approach. Front Digit Health 2022, 4.http://doi.org/10.3389/fdgth.2022.861808.	10.3389/fdgth.2022.861808	Combine wearable device data with clinical examination data to predict the onset of mental disorders, primarily for health prevention and intervention.	XGBoost	XGBoost	XGBoost	Repeated Stratified 10-Fold Cross-Validation	Area Under the Curve	Weighted log‑loss	NA	NA
Screening for Major Depressive Disorder Using a Wearable Ultra-Short-Term HRV Monitor and Signal Quality Indices	Sato S, Hiratsuka T, Hasegawa K, Watanabe K, Obara Y, Kariya N, Shinba T, Matsui T: Screening for Major Depressive Disorder Using a Wearable Ultra-Short-Term HRV Monitor and Signal Quality Indices. Sensors 2023, 23(8).http://doi.org/10.3390/s23083867.	10.3390/s23083867	Aim to develop a screening system for major depressive disorder (MDD) based on sleep-induced autonomic responses, using wrist devices to assess heart rate variability (HRV) via photoplethysmography (PPG).	NA	L2 penalty	Logistic Regression	10-fold cross-validation	accuracy、sensitivity、precision、F1-score、Matthews Correlation Coefficient	NA	Time Domain、Frequency Domain	Median filtering imputation
Patterns of activity correlate with symptom severity in major depressive disorder patients	Spulber S, Elberling F, Svensson J, Tiger M, Ceccatelli S, Lundberg J: Patterns of activity correlate with symptom severity in major depressive disorder patients. Transl Psychiatr 2022, 12(1).http://doi.org/10.1038/s41398-022-01989-9.	10.1038/s41398-022-01989-9	Investigate whether activity patterns extracted from activity monitoring data are associated with the severity of depressive symptoms in patients.	standardized coefficients	Brute Force Approach、Forward Stepwise Regression	Brute Force Approach、Forward Stepwise Multiple Regression	Cross-Dataset Validation	Root Mean Squared Error、Coefficient of Determination (R²)、Pearson Correlation Coefficient (Pearson R)、Bland-Altman Plot	NA	Time Domain、Frequency Domain	NA
Evaluating depression with multimodal wristband-type wearable device: screening and assessing patient severity utilizing machine-learning	Tazawa Y, Liang KC, Yoshimura M, Kitazawa M, Kaise Y, Takamiya A, Kishi A, Horigome T, Mitsukura Y, Mimura M et al: Evaluating depression with multimodal wristband-type wearable device: screening and assessing patient severity utilizing machine-learning. Heliyon 2020, 6(2).http://doi.org/10.1016/j.heliyon.2020.e03274.	10.1016/j.heliyon.2020.e03274	Aim to develop a system based on wearable device data combined with machine learning algorithms to screen and assess the severity of depression in patients.	XGBoost	NA	XGBoost、SVM、Random Forest	10-fold cross-validation	Accuracy、 Sensitivity、 Specificity	NA	NA	NA
Using behavioral rhythms and multi-task learning to predict fine-grained symptoms of schizophrenia	Tseng VW, Sano A, Ben-Zeev D, Brian R, Campbell AT, Hauser M, Kane JM, Scherer EA, Wang R, Wang W et al: Using behavioral rhythms and multi-task learning to predict fine-grained symptoms of schizophrenia. Sci Rep 2020, 10(1):15100.http://doi.org/10.1038/s41598-020-71689-1.	10.1038/s41598-020-71689-1	Predict fine-grained symptoms of schizophrenia using behavioral rhythms and multi-task learning based on mobile sensing data.	MTL	LASSO	Single-Task Learning、Multi-Task Learning、Multi-output Support Vector Regression	Fivefold Cross-Validation、Leave-One-Subject-Out Cross-Validation、Semi Leave-One-Subject-Out Cross-Validation、Chronological Validation	Root Mean Square Error	NA	NA	NA
Predicting depressive symptoms using smartphone data	Ware S, Yue C, Morillo R, Lu J, Shang C, Bi J, Kamath J, Russell A, Bamis A, Wang B: Predicting depressive symptoms using smartphone data. Smart Health 2020, 15 C7 - 100093.http://doi.org/10.1016/j.smhl.2019.100093.	10.1016/j.smhl.2019.100093	Aim to explore automatic prediction of depressive symptoms using smartphone data, focusing on predicting various aspects of depression—both behavioral and cognitive—using phone sensor data.	SVM-RFE	SVM-RFE	SVM	Leave-One-Out Cross-Validation	F1-score、Precision、Recall、Specificity	NA	NA	Deletion
Automatic depression screening using social interaction data on smartphones	Ware S, Yue C, Morillo R, Shang C, Bi J, Kamath J, Russell A, Song D, Bamis A, Wang B: Automatic depression screening using social interaction data on smartphones. Smart Health 2022, 26 C7 - 100356.http://doi.org/10.1016/j.smhl.2022.100356.	10.1016/j.smhl.2022.100356	Aim to explore automatic prediction of depressive symptoms using social interaction data on phones (such as text messages and call logs), detecting the presence of depression through analysis of social interaction data.	XGBoost、Extra-Trees Classifier	SVM-RFE	SVM、XGBoost、Random Forest	Leave-One-Out Cross-Validation	F1-score、Precision、Recall、Specificity	NA	NA	Deletion
Investigating the Feasibility of Assessing Depression Severity and Valence-Arousal with Wearable Sensors Using Discrete Wavelet Transforms and Machine Learning	Ahmed A, Ramesh J, Ganguly S, Aburukba R, Sagahyroon A, Aloul F: Investigating the Feasibility of Assessing Depression Severity and Valence-Arousal with Wearable Sensors Using Discrete Wavelet Transforms and Machine Learning. Information 2022, 13(9).http://doi.org/10.3390/info13090406.	10.3390/info13090406	Assess the severity and affective states of depression using wearable sensors through machine learning.	NA	NA	Logistic Regression、SVC、KNN、Ensemble Model 、 Random Forest、XGBoost、 CatBoost	5‑fold cross‑validation	Accuracy、Sensitivity、Specificity、F1-score、Area Under the Curve	SMOTE、ADASYN	Time Domain、Frequency Domain	NA
A study on multi-class anxiety detection using wearable EEG headband	Arsalan A, Majid M: A study on multi-class anxiety detection using wearable EEG headband. J Ambient Intell Humaniz Comput 2021.http://doi.org/10.1007/s12652-021-03249-y.	10.1007/s12652-021-03249-y	Propose a framework based on resting-state electroencephalography (EEG) data to detect trait anxiety and classify anxiety into two categories (no anxiety vs. anxiety) and three categories (no anxiety, mild anxiety, severe anxiety) using machine learning.	NA	wrapper	Multilayer Perceptron 、 Logistic Regression 、Random Forest	10-fold cross-validation	Accuracy、F-measure、Kappa Statistic、Root Mean Squared Error (RMSE)	NA	Time Domain	NA
Tracking and Monitoring Mood Stability of Patients With Major Depressive Disorder by Machine Learning Models Using Passive Digital Data: Prospective Naturalistic Multicenter Study	Bai R, Xiao L, Guo Y, Zhu XQ, Li NX, Wang YS, Chen QQ, Feng L, Wang YH, Yu XY et al: Tracking and Monitoring Mood Stability of Patients With Major Depressive Disorder by Machine Learning Models Using Passive Digital Data: Prospective Naturalistic Multicenter Study. JMIR mHealth uHealth 2021, 9(3).http://doi.org/10.2196/24365.	10.2196/24365	Aim to use passive digital data (e.g., phone usage, sleep, step count) to monitor mood stability in patients with major depressive disorder (MDD) and predict it via machine learning, while evaluating feasibility and the impact of different data types on mood-change prediction.	Random Forest	L1 penalty	SVM、KNN、Decision Tree、Naïve Bayes、Random Forest、Logistic Regression	10-fold cross-validation	Accuracy、Recall	NA	Time Domain	NA
Automated anxiety detection using probabilistic binary pattern with ECG signals	Baygin M, Barua PD, Dogan S, Tuncer T, Hong TJ, March S, Tan RS, Molinari F, Acharya UR: Automated anxiety detection using probabilistic binary pattern with ECG signals. Comput Meth Programs Biomed 2024, 247.http://doi.org/10.1016/j.cmpb.2024.108076.	10.1016/j.cmpb.2024.108076	Aim to automatically detect anxiety disorders using electrocardiogram (ECG) signals based on probabilistic binary patterns (PBP).	NA	Neighborhood Component Analysis、ChiNA	KNN、SVM、Ensemble Model	10-fold cross-validation	Accuracy、F1-score、Geometric Mean	NA	Time Domain、Frequency Domain	NA
Long-Short Ensemble Network for Bipolar Manic-Euthymic State Recognition Based on Wrist-Worn Sensors	Côté-Allard U, Jakobsen P, Stautland A, Nordgreen T, Fasmer B, Oedegaard KJ, Torresen J: Long-Short Ensemble Network for Bipolar Manic-Euthymic State Recognition Based on Wrist-Worn Sensors. IEEE Pervasive Comput 2022, 21(2):20-31.http://doi.org/10.1109/MPRV.2022.3155728.	10.1109/MPRV.2022.3155728	Aim to automatically identify mood states in bipolar disorder—distinguishing manic from euthymic states—using smartwatch sensor data through deep learning.	NA	NA	KNN、 Linear Discriminant Analysis、SVM、Short Network、Short-Long Network、Ensemble Model	Leave-One-Out Cross-Validation	Accuracy	NA	Time Domain、Deep Learning	Deletion
MDDBranchNet: A Deep Learning Model for Detecting Major Depressive Disorder Using ECG Signal	Habib A, Vaniya SN, Khandoker A, Karmakar C: MDDBranchNet: A Deep Learning Model for Detecting Major Depressive Disorder Using ECG Signal. IEEE J Biomed Health Inform 2024, 28(7):3798-3809.http://doi.org/10.1109/JBHI.2024.3390847.	10.1109/JBHI.2024.3390847	Develop a model to enhance depression classification accuracy by analyzing ECG signals and derived time series (e.g., R–R intervals and degree distribution time series of horizontal visibility graphs).	NA	NA	CNN	10-fold cross-validation 、Leave-One-Out（LOO）	Accuracy、Specificity、Recall	NA	Deep Learning	NA
MHDeep: Mental Health Disorder Detection System Based on Wearable Sensors and Artificial Neural Networks	Hassantabar S, Zhang J, Yin H, Jha NK: MHDeep: Mental Health Disorder Detection System Based on Wearable Sensors and Artificial Neural Networks. ACM Transactions on Embedded Computing Systems 2022, 21(6 C7 - 3527170).http://doi.org/10.1145/3527170.	10.1145/3527170	Enable daily monitoring and early diagnosis of mental health conditions using wearable devices to help healthcare professionals intervene promptly, especially during deteriorations in patients’ mental health.	NA	NA	SVM、Decision Tree、Random Forest、KNN、 Naive Bayes、 Ensemble Model、DNN	Train-Test	Accuracy、False Positive Rate、False Negative Rate 、F1-score	SMOTE	Deep Learning	NA
ADAM-sense: Anxiety-displaying activities recognition by motion sensors	Khan NS, Ghani MS, Anjum G: ADAM-sense: Anxiety-displaying activities recognition by motion sensors. Pervasive Mob Comput 2021, 78.http://doi.org/10.1016/j.pmcj.2021.101485.	10.1016/j.pmcj.2021.101485	Propose a sensor-based activity recognition method designed to identify behavior patterns associated with anxiety, particularly using motion sensors to monitor anxiety symptoms.	NA	NA	DNN、CNN、LSTM、CNN-LSTM、ConvLSTM	Leave-One-Out Cross-Validation	Accuracy	NA	Deep Learning	NA
One-Week Suicide Risk Prediction Using Real-Time Smartphone Monitoring: Prospective Cohort Study	Barrigon ML, Romero-Medrano L, Moreno-Muñoz P, Porras-Segovia A, Lopez-Castroman J, Courtet P, Artés-Rodríguez A, Baca-Garcia E: One-Week Suicide Risk Prediction Using Real-Time Smartphone Monitoring: Prospective Cohort Study. J Med Internet Res 2023, 25(1 C7 - e43719).http://doi.org/10.2196/43719.	10.2196/43719	Aim to predict suicide risk—particularly by detecting short-term (one-week) changes in risk—through real-time smartphone monitoring.	NA	NA	Hierarchical Bayesian Online Change-Point Detection、Heterogeneous Mixture Model	Prospective Validation	Area Under the Curve、False Positive Rate、True Positive Rate	NA	NA	Probabilistic imputation
Abbreviations FNN AD - Feedforward Neural Network for Anomaly Detection GRU Seq2Seq - Gated Recurrent Unit Sequence-to-Sequence Model LOF - Local Outlier Factor AUR - Area Under the ROC Curve BiLSTM - Bidirectional Long Short-Term Memory RMSE - Root Mean Square Error KNN - k-Nearest Neighbors 2D-CNN - Two-Dimensional Convolutional Neural Network DNN - Deep Neural Network ADASYN - Adaptive Synthet…
